# Supplementary material for: Application of Exploratory Factor Analysis and Item Response Theory to Validate NHANES ADL Scale in Patients Reporting Rheumatoid Arthritis
Source: Pharmacy (Basel). 2022 Oct 22;10(6):138. doi: 10.3390/pharmacy10060138 (PMC9680378; doi:10.3390/pharmacy10060138)
Supplement: Supplementary file 1 [file pharmacy-10-00138-s001.zip]

Archive with 1 entries (1 files):
- pharmacy-1909022-supplementary.pdf
